# Supplementary material for: Three-Dimensional Spatial Analyses of Cholinergic Neuronal Distributions Across The Mouse Septum, Nucleus Basalis, Globus Pallidus, Nucleus Accumbens, and Caudate-Putamen
Source: Neuroinformatics. 2022 Jul 6;20(4):1121–36. doi: 10.1007/s12021-022-09588-1 (PMC9588480; doi:10.1007/s12021-022-09588-1)
Supplement: Supplementary file 2 — Supplementary file2 (XLSX 611 KB) [file 12021_2022_9588_MOESM2_ESM.xlsx]

## Sheet: Sheet1
X (um)	Y (um)	Z (um)	Brain Region		KEY
1861.82	2927.01	-2198.1	1		1 = Globus Palidus (GP)
1863.8	2804.03	-2196.05	1		2 = Nucleus Acumbens (NA)
2016.72	3576.62	-2159.65	1		3 = Medial Septum (MS)
2077.73	3195.08	-1936.32	1		4 = Nucleus Basalis (NB)
2258.13	3184.89	-2162.96	1		5 = CPu
2184.25	2071.09	-2043.34	1
2069.84	2031.35	-2060.8	1		X,Y,Z: Indicate the centroid coordinate of
2176.79	3739.85	-2389.17	1		the soma of each cholinergic neuron
1795.76	3612.73	-1720.91	1
1825.4	3019.57	-2245.47	1		X = 0 indicates the rightmost cholinergic neuron for the 5 brain regions
1840.45	3592	-2630.48	1		Y = 0 indicates the most anterior cholinergic neuron for the 5 brain regions
1795.56	3338.68	-2625.61	1		Z = 0 indicates the most superior cholinergic neuron for the 5 brain regions
1688.54	2876.38	-2633.18	1
1795.79	2851.06	-1923.33	1
2282.77	3133.94	-2427.85	1
2292.15	2905.68	-2432.44	1
1752.24	2598.15	-2398	1
1542.46	2228.04	-2183.85	1
1990.84	2157.35	-2660.4	1
1928.27	1981.74	-2666.91	1
1747.39	1839.18	-2640.55	1
1719.52	2059.25	-2594.99	1
2192.59	2164.83	-2242.07	1
1776.79	2167.43	-2512.65	1
2005.48	2229.97	-2483.08	1
1777.11	2246.64	-2306.16	1
2381.29	2594.87	-2155.2	1
1578.38	2687.91	-2210.6	1
1711.72	2662.95	-2294.03	1
1958.12	2592.08	-2568.98	1
2356.63	3698.67	-2144.67	1
1896.89	3644.29	-1330.2	1
2014.84	3622.98	-2263.62	1
2179.94	3624.63	-2085.35	1
1588.46	3411.53	-2339.58	1
1812.96	3548.23	-2295.59	1
1812.96	3572.8	-2295.59	1
1928.92	3474.56	-2528.59	1
1600.19	2902.35	-2212.45	1
1627.36	3547.35	-2055.94	1
2241.2	3135.34	-1635.24	1
1637.42	2814.66	-2599.12	1
2271.72	3028.47	-1790.81	1
1650.45	2775.38	-2634.15	1
1748.05	2801.46	-2310.66	1
1713.71	2700.6	-2646.82	1
1713.71	2725.17	-2646.82	1
2107.63	2599.38	-2375.97	1
1670.98	2320.44	-2180.23	1
1853.02	2388.26	-2415.68	1
2040.27	2202.66	-2294.8	1
1677.16	1959.78	-2650.8	1
2203.06	1936.6	-2134.65	1
2308	2238.53	-2320.3	1
2332.16	1841.51	-2042.28	1
1951.33	2161.98	-2577.06	1
1768.08	2971.81	-2528.06	1
1661.09	2925.63	-2339.54	1
1646.72	3720.85	-2395.07	1
1712.3	3611.68	-2501.91	1
1383.41	3614.69	-1802.9	1
1429.26	3186.42	-2063.05	1
1602.56	3421.57	-2311.11	1
1602.56	3452.72	-2311.11	1
2050.14	3010.18	-2206.95	1
1367.97	3372.32	-1578.07	1
1559.95	3117.18	-1196.04	1
1445.19	3208.19	-1520.86	1
1895.9	3221.79	-1640.8	1
1590.3	2744.81	-1799.04	1
1762.14	2399.77	-2447.58	1
1335	2312.96	-1936.18	1
1799.68	2004.75	-2432.73	1
1651.65	1949.19	-2567.05	1
1491.57	2047.3	-2451.8	1
1387.44	2637.33	-2232.11	1
2295.04	2681.72	-2091.52	1
2319.05	2640.08	-2224.64	1
1560.38	2725.84	-2265.34	1
1682.12	2607.95	-2593.57	1
5786.91	3310.56	-1623.9	1
5557.69	3367.63	-2099.09	1
5791.8	3519.97	-1647.57	1
5504.78	3325.04	-1930.17	1
1474.44	3285.34	-1313.8	1
2326.45	3173.02	-2225.94	1
2326.45	3198.11	-2225.94	1
2218.33	3260.51	-2304.36	1
1296.05	3193.11	-1759.89	1
5728.47	3216.42	-1808.76	1
5782.68	3239.13	-1858.49	1
5837.89	3204.51	-1772.43	1
1289.09	3192.54	-1943.04	1
1300.54	3182.56	-1962.65	1
1299.4	3089.77	-1767.49	1
1963.94	3206.54	-1854.05	1
1299.97	2613.6	-2219.18	1
1681.69	2797.17	-2571.38	1
1300.54	3090.26	-1770.76	1
1575.49	2369.26	-2733.1	1
1623.28	2457.4	-2582.32	1
5783.29	3028.92	-1860.26	1
1915.06	2168.11	-2700.5	1
2309.19	2467.41	-2402.62	1
2338.3	2633.04	-2439.25	1
2338.3	2658.12	-2439.25	1
5600.86	2681.83	-2005.68	1
1468.56	2190.36	-1882.03	1
1837.1	2183.22	-2668.27	1
1959.17	2152.44	-2480.74	1
2274.82	2114.71	-2501.7	1
1260.87	2133.37	-1761.24	1
1879.32	2152.68	-2674.48	1
1502.38	2080.19	-2391.64	1
1835.96	2096.64	-2630.35	1
1872.27	2609.29	-2710.74	1
1893.55	2004.03	-2654.56	1
1911.84	2036.63	-2700.29	1
1798.91	2943.75	-2697.74	1
1493.65	3009.75	-2748.7	1
1581.78	2958.81	-2675.7	1
1465.72	2793.94	-1494.95	1
1766.48	3018.21	-2674.47	1
1490.91	2940.29	-2744.6	1
1772.25	2806.51	-2289.17	1
1689.9	3495.46	-2609.82	1
2169.82	3220.76	-2589.79	1
1955.17	2846.28	-2714.27	1
1563.61	3277.13	-2582.5	1
2221.97	3147.92	-2338.69	1
1710.43	3331.32	-2653.5	1
2063.82	3326.3	-2700.7	1
1498.93	3257.49	-2552.5	1
1807.5	3336.57	-2434.57	1
1985.6	3240	-2041.6	1
1301.28	3740.76	-1541.77	1
1540.72	3614.66	-1549.97	1
1824.63	3817.51	-2053.49	1
1950.64	3752.62	-1824.72	1
2084.95	3872.57	-1894.53	1
1990.2	3780.37	-1923.65	1
2254.69	3591.22	-2072.55	1
2214.42	3614.1	-2019.6	1
2296.23	3613.5	-2116.31	1
2210.22	3632.34	-2394.66	1
2271.22	3648.52	-2254.68	1
5514.61	3759.13	-1491.43	1
6048.13	3629.25	-1320.19	1
5462.8	2374.36	-2157.1	1
6230.44	3070.71	-1641.91	1
5656.99	3421.48	-2265.58	1
5950.1	3748.37	-1913.35	1
5440.28	3704.84	-1808.55	1
6258.99	3733.8	-1109.22	1
5860.75	3859.61	-2497.4	1
5583.38	2707.25	-1700.7	1
1811.59	3919.11	-2123.07	1
2138.77	3929.19	-2129.67	1
1666.67	3851.35	-2146.89	1
1751.38	3872.02	-2037.36	1
1782.17	3865.61	-2580.85	1
2059.9	3903.72	-1947.05	1
2175.08	3881.9	-2120.44	1
2214.68	3835.3	-2173.93	1
1666.24	3837.04	-2146.46	1
1180.87	3755	-2078.84	1
1180.99	3788.14	-2079.17	1
5650.05	2960.3	-1881.5	1
1813.33	2523.22	-1970.26	1
5446.59	2257.28	-1944.21	1
5781.61	2166.96	-2421.52	1
2187	2615.11	-2353.92	1
1766.65	2478.02	-2558.5	1
1603.03	3076	-2225.41	1
5749.39	3220.39	-2095.96	1
6157.16	3494.58	-1733.02	1
1551.47	4091.57	-1929.8	1
1165.46	4104.11	-1440.7	1
2175.39	4089.95	-2179.89	1
1234.98	3989.7	-1362.7	1
1922.43	4089.02	-1998.82	1
2010.84	3972.52	-2055.2	1
2060.15	3939.66	-2211	1
1575.64	3841.33	-1631.33	1
2063.2	3722.79	-2312.87	1
2153.84	3911.58	-2299.09	1
5491.28	3936.4	-1848.99	1
5921.78	3951.16	-2235.53	1
992.21	3657.82	-1749.89	1
1558.18	3595.42	-2164.1	1
2004.81	3728.52	-2435.57	1
2078.29	3390.65	-2133.62	1
1407.54	2993.32	-1687.83	1
2099.18	2983.78	-2406.91	1
6372.15	3412.85	-1643.23	1
1710.45	2668.91	-2528.31	1
2093.44	2697.7	-2294.44	1
6095.52	2771.18	-2439.36	1
5852.2	2627.97	-1995.07	1
1859.71	2592.66	-2157.08	1
1942.38	2683.34	-2177.8	1
983.074	2355.03	-1693.7	1
983.074	2386.69	-1693.7	1
1022.14	2467.51	-1750.31	1
1811.81	2321.83	-2427.14	1
1033.57	2338.29	-1858.24	1
1652.42	2484.41	-2657.35	1
1663.2	3038.56	-2625.35	1
1709.31	2471.63	-2686.96	1
1913.62	2319.22	-2480.74	1
1596.47	2775.3	-2646.38	1
1596.47	2806.97	-2646.38	1
1673.81	3181.6	-2680.69	1
2052.63	3083.15	-2104.04	1
1632.54	3234.56	-2669.81	1
1407.06	3335.16	-1828.21	1
1546.68	3661.91	-2093.44	1
1708.95	4017.32	-2220.86	1
1708.95	4057.18	-2220.86	1
1737.35	4155.96	-2375.81	1
1793.22	3925.27	-2326.33	1
1731.43	3311.75	-2263.41	1
5980.68	3022.93	-1328.47	1
5980.68	3062.78	-1328.47	1
5542.94	3115.12	-1926.03	1
5542.94	3154.97	-1926.03	1
5622.06	3292.22	-1787.34	1
5622.92	3273.22	-1785.49	1
5419.69	3317.7	-2057.3	1
5622.6	3215.82	-1785.4	1
5541.16	3318.3	-1812.2	1
5497.75	3130.67	-1924.22	1
5511.67	2976.19	-1985.41	1
5921.47	2885.75	-1930.27	1
6376.67	3117.54	-1364.21	1
6581.72	3132.36	-1309.31	1
5533.61	3152.72	-1862.4	1
5927.66	3769.38	-2131.32	1
6409.24	3656.2	-1633.56	1
5448.04	3569.95	-2037.81	1
951.183	4159.57	-1602.26	1
1303.67	4105.31	-1764.19	1
5516.69	4033.13	-2014.07	1
6506.03	3669.82	-1711.64	1
820.765	3213.61	-2129.82	1
1052.49	2921.54	-2088.84	1
1095.94	3214.69	-2288.23	1
1365.68	3651.4	-1905.29	1
911.431	2806.65	-2251.11	1
1017.04	3028.2	-1851.72	1
1021.71	2906.06	-1857.06	1
1667.95	3037.93	-2459.04	1
895.762	2691.96	-2188.99	1
1007.7	2742.67	-2287.35	1
1068.34	2586.88	-2164.71	1
5535.18	2394.09	-2101.4	1
5968.44	2605	-2342.28	1
1044.35	2454.24	-2119.83	1
900.06	2423.75	-2091.18	1
1061.05	2394.09	-2303.99	1
1016.18	2506.96	-2025.84	1
1063.45	2342.56	-2165.79	1
1016.86	2488.48	-2070.78	1
1123.35	2607.13	-2455.06	1
1588.54	4219.26	-2442.2	1
1686.32	4175.21	-2262.21	1
1693.12	4120.4	-2362.16	1
1738.25	4011.16	-2291.65	1
961.5	4300.17	-1833.29	1
5600.33	4269.05	-1926.94	1
5600.33	4301.16	-1926.94	1
1024.7	4021.64	-1909.68	1
5555.65	3722.88	-1990.69	1
5988.67	4123.51	-2106.15	1
917.109	3303.44	-1682.77	1
1509.39	3684.19	-2488.76	1
6291.77	3260.18	-1586.84	1
6222.5	3540.58	-1659.85	1
6339.89	2807.15	-1911.85	1
6341.71	2743.55	-1912.64	1
6149.34	2511.88	-2491.34	1
6340.01	2407.95	-1911.59	1
6209.9	3785.99	-2333.32	1
1490.4	3619.67	-2228.51	1
1509.11	3599.44	-2380.92	1
1509.11	3669.28	-2380.92	1
1369.88	3894.33	-2520.46	1
1365.23	3732.31	-2513.74	1
1594.14	3298.45	-2303.83	1
986.945	3188.09	-1944.55	1
5692.06	3934.31	-1808.99	1
5759.75	4100.8	-1797.19	1
5884.49	3800.76	-1675.6	1
1322.23	4248.3	-2470.4	1
5588.25	4386.65	-1943.14	1
5633.9	4285.64	-1969.9	1
5664.42	3999.04	-1897.16	1
5725.5	4257.54	-1995.01	1
1369.97	4360.29	-2551.11	1
6175.87	3953.26	-1795.7	1
6378.37	4127.02	-1783.18	1
1319.24	4068.43	-2501.59	1
5879.35	4097.25	-2316.4	1
5948.33	3990.17	-2130.69	1
5949.72	4089.74	-1673.75	1
6679.72	4154.36	-1148.35	1
5900.48	3907.5	-1640.8	1
6222.51	3707.23	-1904.79	1
6248.23	3748.88	-1747.04	1
6456.55	3781.95	-1660.75	1
6291.43	3640.81	-1846.34	1
6390.41	3695.13	-1776.42	1
6175.47	3610.29	-1844.71	1
6203.23	3683.97	-1760.95	1
6613.99	3826	-1446.86	1
5923.89	3759.99	-1861.1	1
6228.64	3661.76	-1890.16	1
6306.92	3611.31	-1865.43	1
6370.69	3637.89	-1722.2	1
6380.05	3522.18	-1880.62	1
6410.01	3572.71	-1859.5	1
6175.17	3469.01	-1849.9	1
6609.66	3250.47	-1279.21	1
5725.02	3518.36	-2170.37	1
5758.21	3435.14	-2186.12	1
6601.72	3443.25	-1577.15	1
6679.95	3452.29	-1467.08	1
5725.5	3437.23	-2169.6	1
5754.99	3372.86	-2286.43	1
6008.17	3302.27	-2338.83	1
5921.81	3251.2	-2353.9	1
6542.7	3307.96	-1557.23	1
5832.1	3182.51	-2290.62	1
6080.17	2649.58	-2358	1
973.329	4355.89	-1618.97	1
973.329	4405.97	-1618.97	1
928.809	3085.67	-1825.18	1
1229.88	4047.69	-1911.03	1
1232.21	3916.6	-2017.36	1
1312.71	4222.31	-1969.43	1
1329.48	3208.64	-2200.76	1
1403.26	3819.26	-2202.62	1
1135.75	3568.83	-2276.01	1
1249.15	3382.73	-2327.58	1
5958.9	2992.86	-1872.83	1
6260.77	2956.25	-2431.19	1
5962.36	2889.01	-1877.85	1
6718.99	2863.53	-1824.92	1
6758.65	2732.11	-1607.66	1
1230.97	4116.65	-1913.53	1
6499.77	3923.27	-1719.32	1
1199	4454.5	-2100.12	1
934.592	4303.94	-1859.81	1
951.089	4202.41	-1736.7	1
1127.36	4173.63	-2131.3	1
1215.91	4226.82	-2001.61	1
1216.04	3987.86	-2001.7	1
836.664	3480.29	-2003.97	1
6571.39	3183.45	-1287.07	1
846.664	3894.14	-1853.48	1
1006.75	4252.88	-1895.29	1
1005.69	4207.59	-1892.75	1
6207.03	4282.25	-1628.7	1
6005.19	4176.54	-1980.68	1
6384.41	4102.47	-1516.18	1
659.263	3903.67	-1664.64	1
711.578	3806.99	-1832.95	1
839.036	4495.68	-2129.52	1
6501.75	3613.71	-2084.66	1
624.847	3661.07	-1673.01	1
659.518	4265.07	-1791.57	1
687.648	3784.88	-1960.35	1
687.648	3826.73	-1960.35	1
907.37	4543.85	-2153.52	1
1020.18	4065.93	-2110.38	1
1020.18	4107.77	-2110.38	1
523.216	3570.2	-2051.18	1
926.28	3543.61	-1959.78	1
503.141	3462.36	-1919.64	1
749.043	3484.88	-2122.87	1
556.28	3277.53	-1953.31	1
809.603	3227.54	-2023.54	1
867.814	3224.45	-1735.39	1
718.217	2987.25	-1967.9	1
557.701	2826.41	-2170.54	1
834.558	2913.31	-1745.28	1
445.482	3659.92	-1675.93	1
796.099	3045.62	-2130.3	1
899.751	2868.03	-2128.26	1
723.703	2692.44	-2033.47	1
6134.49	3140.39	-2204.52	1
6191.14	3144.94	-2048.45	1
6238.7	3296.31	-1604.1	1
665.118	3767.07	-2137.88	1
787.038	2942.3	-2049.02	1
944.229	3455.36	-1895.21	1
1009.56	3857.58	-2097.67	1
571.314	4256.14	-1699.9	1
1009.2	4035.37	-2097.21	1
6158.16	4477.24	-1921.08	1
6487.31	4160.54	-1529.33	1
6298.92	4226.98	-2286.41	1
6517.78	4260.92	-1351.28	1
758.604	4269.21	-1814.14	1
850.192	3858.55	-1810.37	1
554.702	4221.02	-1660.43	1
554.602	4133.14	-1660.87	1
567.113	3636	-1699.21	1
545.299	3877.75	-1589.45	1
764.309	3950.73	-1787.87	1
764.309	3990.36	-1787.87	1
926.138	3646.21	-1661.27	1
587.285	3287.45	-1502.34	1
1024.75	3458.15	-1855.66	1
1024.75	3497.78	-1855.66	1
6311.41	3386.12	-1633.62	1
650.116	3203.62	-1637.98	1
799.479	3260.44	-1691.14	1
6334.45	3297.17	-2281.17	1
660.32	2939.92	-1864.87	1
691	2923.87	-1921.34	1
715.946	3109.58	-1560.25	1
6331.41	3409.86	-2279.15	1
6431.06	3000.9	-2023.03	1
610.377	2771.83	-1512.95	1
579.627	4769.81	-1560.41	1
808.721	4374.52	-1817.29	1
460.33	4743.96	-1625.6	1
572.016	4708.77	-1942.98	1
350.366	4672.56	-1512.67	1
6416.64	4152.89	-2136.63	1
678.696	4043.69	-1937.55	1
6528.37	3959.1	-1638.06	1
6531.07	3797.98	-1458.83	1
6528.37	4002.09	-1638.06	1
6545.1	3172.83	-1900.27	1
6581.35	4083.89	-1948.44	1
6610	3920.15	-1446.86	1
6866.82	3769.71	-1842.81	1
6877.62	3738.99	-1887.13	1
6893.33	3753.57	-1438.47	1
6933.94	3335.2	-1358.96	1
6352.69	3432.1	-2112.04	1
6990.23	3081.23	-1165.97	1
6826.19	3174.45	-1812.3	1
6571.9	3121.21	-2148.15	1
6655.72	3162.45	-1507.18	1
6744.33	3319.05	-1786.82	1
6842.73	3530.79	-1979.84	1
6706.78	3580.19	-2007.14	1
6922.86	3557.57	-1266.05	1
6806.33	3533.71	-1645.32	1
6954.84	3568.95	-1497	1
7032.63	4023.92	-1493.2	1
6497.39	3827.53	-2015.77	1
6430.39	4348.06	-2164.04	1
6789.8	4097.52	-1700.46	1
6812.89	4073.82	-1561.01	1
6387.99	4001.9	-2145.52	1
6812.74	4090.87	-1561.23	1
6770.09	4309.97	-1189.67	1
6956.25	4373.31	-1137	1
6478.71	4635.63	-1616.77	1
6689.68	4447.66	-1172.14	1
6708.15	3949.72	-1676.9	1
6547.01	3536.51	-1710.7	1
6356.65	3030.2	-1438.97	1
6547.2	3346.08	-1710.72	1
6578.45	3023.57	-1330.88	1
6401.79	3028.48	-1369.21	1
6392.28	3160.11	-1441.76	1
6427.13	3024.66	-1372.14	1
6522.37	2974.21	-1639.83	1
6666.95	2888.32	-1388.21	1
688.539	4594.25	-1713.79	1
496.606	4625.94	-1656.2	1
6662.67	4397.64	-1319.49	1
6683.81	4279.65	-1262.12	1
6696.58	4133.12	-1754.66	1
6721.65	4778.8	-1689.09	1
6773.91	4589.15	-1532.93	1
6474.35	4095.94	-1370.32	1
6702.61	4091.2	-1759.16	1
6774.92	4260.64	-1529.78	1
6848.29	3853.04	-1462.9	1
6845.29	3647.51	-1467.81	1
6846.01	3522.06	-1465.22	1
6789.72	3195.33	-1596.72	1
6804.12	3110.52	-1340.74	1
6689.38	3132.44	-1644.15	1
6565.51	3181.56	-1361.05	1
6684.54	3147.5	-1266.31	1
6928	4273.74	-1515.22	1
6789.91	4075.07	-1503.75	1
6880.75	4099.76	-1422.75	1
6889.94	3354.41	-1592.25	1
6805.23	3455.56	-1835.54	1
6884.63	3514.67	-1762.72	1
6756.21	3594.98	-1814.37	1
6816.68	3670.57	-1466.97	1
6911.79	3628	-1379.42	1
6944.79	3368.87	-1567.78	1
6946.77	3356.76	-1568.61	1
6961.16	3452.93	-1495.08	1
6959.83	5086.14	-1411.41	1
6898.17	4272.7	-1545.65	1
6995.66	4214.11	-1520.68	1
6986.38	3716.76	-1520.45	1
2832.55	311.815	-3075.3	2
2866.06	390.538	-2951.02	2
2893.22	158.505	-3041.47	2
3075.36	200.732	-3079.09	2
3027.2	63.1488	-3062.23	2
3034.41	0	-2947.72	2
3009.3	1418.47	-2934.01	2
2808.01	1264.86	-3091.63	2
2856.27	1533.57	-3107.48	2
2833.59	1731.62	-3076.47	2
2866.69	1930.44	-2949.83	2
2893.39	1761.09	-3035.8	2
2948.74	1643.25	-2508.95	2
2837.8	1472.09	-2694	2
2796.1	400.491	-2798.33	2
2904.15	1267.28	-2809.92	2
2962.6	1042.96	-2713.99	2
2653.12	903.31	-3024.75	2
3002.4	1106.58	-2777.15	2
2716.2	95.1441	-2905.1	2
2800.29	113.396	-3012.57	2
2918.62	47.344	-2621.86	2
2938.91	410.723	-2788.39	2
2807.94	363.889	-2906.2	2
3135.18	138.4	-3049.45	2
2875.02	1878.38	-2920.28	2
3130.66	1489.48	-3001.29	2
3131.09	2013.5	-2961.03	2
2839.44	2008.18	-3036.13	2
2210.83	365.4	-3046.49	2
2635.49	636.151	-2857.63	2
2738.83	266.257	-2746.02	2
2692.76	376.587	-2909.93	2
2780.62	335.059	-2991.36	2
2753.44	536.914	-2904.58	2
2971.8	345.584	-2692.25	2
2677.61	449.993	-3223.87	2
2930.25	367.874	-2668.05	2
3174.01	1276.45	-3034.84	2
2839.14	1007.77	-3361.82	2
2936.91	1231.05	-3357.97	2
2975.29	935.281	-3309.16	2
2628.74	895.966	-3187.67	2
2628.74	993.487	-3187.67	2
4695.25	1966.81	-2840.01	2
4734.08	2136.23	-2784.95	2
4813.74	1430.94	-2637.66	2
4868.91	1851.6	-2548.33	2
4879.35	1279.55	-2784.79	2
4779.72	1324.47	-2831.69	2
4848.55	1715.63	-2899.33	2
5015.18	1960.72	-2833.91	2
2962.75	2008.52	-2780.87	2
3123.58	2011.65	-2946.34	2
2808.89	1648.69	-2902.74	2
2861.62	1698.29	-2840.61	2
2874.77	1338.59	-2972.01	2
2771.11	1299.74	-3078.44	2
3036.27	1667.47	-2807.17	2
3167.43	1262.98	-2693.36	2
2332.72	1188.06	-2993.64	2
5041.66	1600.82	-2452.64	2
3320.42	594.029	-2869.42	2
3045.37	530.196	-3138.73	2
3109.96	468.895	-2976.42	2
3140.46	750.54	-2994.69	2
5295.33	1091.18	-2358.67	2
2557.28	1453.79	-2858.53	2
5121.62	1484.89	-2644.72	2
4858.01	553.414	-2605.83	2
4876.32	1423.04	-2669.5	2
5171.16	1345.25	-2577.34	2
5005.06	775.479	-2817.81	2
5104.17	589.254	-2383.34	2
5161.99	880.549	-2796.61	2
4872.76	422.842	-2538.18	2
4950.03	317.676	-2386.48	2
2865.88	476.168	-2771.56	2
3059.17	519.812	-3110.27	2
3118.12	549.34	-2938.75	2
3153.94	593.783	-2964.89	2
3183.3	441.708	-2773.44	2
3331.48	654.036	-2825.63	2
5260.7	514.045	-2504.24	2
2914.86	474.2	-2922.63	2
3244.48	402.768	-3062.81	2
3208.17	966.551	-2657.97	2
3334.7	712.885	-2826.17	2
2995.4	2060.19	-2923.98	2
5137.78	1784	-2445.85	2
3033.47	1008.38	-2733.73	2
4970.15	991.573	-2361.75	2
5373.07	1123.15	-2295.2	2
5445.02	1260.09	-2283.99	2
3208.53	1055.8	-2725.02	2
4866.41	1120.01	-2606.66	2
5146.97	961.964	-2717.4	2
5444.93	1122.18	-2284.44	2
3015.75	1036.22	-2710.03	2
3128.3	1149.69	-2734.87	2
2749.58	1106.68	-3096.69	2
2850.23	1037.97	-2941.22	2
2978.57	1041.07	-2961.78	2
3203.16	956.984	-2962.48	2
3226.75	969.215	-2609.11	2
3297.66	1099.63	-2930.23	2
4800.7	941.977	-2857.23	2
2284.96	1090.03	-2988.46	2
2949.86	1041.15	-2821.63	2
3034.13	927.364	-2737.57	2
3129.16	934.213	-2733.08	2
3292.98	898.587	-2851	2
3352.13	979.073	-2769.23	2
5314.85	1882.24	-2375.34	2
5107.92	1648.63	-2373.9	2
4897.11	1777.91	-2152.01	2
5025.07	1571.24	-2668.68	2
5156.41	1767.77	-2654.37	2
4845.9	1680.91	-2255.62	2
4872.39	1664.93	-2461.63	2
4919	1115.44	-2645.57	2
4846.2	1684.88	-2255.86	2
5117.7	1035.91	-2290.39	2
4806.81	979.901	-2547.72	2
4833.84	783.328	-2432.24	2
5116.69	938.358	-2446.98	2
5306.88	698.424	-2323.24	2
4792.86	539.725	-2581.83	2
4752.47	464.835	-2502.47	2
5314.22	2259.97	-2374.61	2
2654.82	1813.02	-2763.57	2
2307.3	829.592	-2984.24	2
2378.16	1006.66	-3019.33	2
2621.47	974.021	-3113.36	2
2652.83	1019.33	-3090.57	2
2920.81	1006.88	-2555.68	2
2992.02	950.169	-2590.59	2
3131.49	723.546	-2728.33	2
3249.55	838.462	-2692.58	2
4632.49	961.699	-2565.87	2
4876.95	1056.81	-2514.52	2
5019.25	1235.4	-2498.95	2
3073.54	1374.16	-2609.57	2
4611.31	1254.07	-2775.9	2
4705.14	934.13	-2626.25	2
4760.21	986.208	-2494	2
4868.69	1114.94	-2462.35	2
4871.12	1330.33	-2647.13	2
5057.52	2237.56	-2621.41	2
3244.57	1306.93	-2487	2
4658.24	1358.05	-2853.76	2
4709.99	1295.72	-2737.3	2
4830.85	1258.03	-2826.31	2
5130.82	1322.55	-2601.75	2
3046.84	1313.96	-2747.06	2
3089.88	1230.7	-2612.04	2
3231.79	1226.72	-2608.69	2
4468.77	1349.16	-3030.05	2
4570.21	1236.59	-3002.5	2
4840.76	1322.92	-2575.55	2
5112.78	1676.14	-2740.32	2
4840.3	1295.81	-2575.1	2
3371.55	1561.7	-2740.75	2
5049.16	2214.49	-2727.04	2
3115.98	1340.21	-2565.84	2
3008.64	968.913	-2640.4	2
3009.41	1063	-2628.6	2
2950.11	615.442	-2867.26	2
4899.96	625.488	-2582.53	2
3043.7	487.528	-2944.58	2
3071.58	477.727	-2954.91	2
3391.82	533.632	-2841.51	2
3469.44	561.715	-2942.8	2
4591.91	552.23	-2571.96	2
4758.34	569.576	-2474.08	2
4908.69	567.22	-2525.94	2
5081.03	575.586	-2501.65	2
2161.4	521.937	-3171.94	2
2288.41	576.629	-3030.12	2
2676	530.45	-3117.78	2
3070.1	520.247	-2909.05	2
3312.56	558.019	-2862.07	2
3416.69	543.563	-2990.9	2
3510.01	441.375	-2979.39	2
3561.02	616.152	-2821.54	2
4649.16	551.823	-2799.76	2
2296.96	595.135	-3268.94	2
3097.16	684.459	-3089.29	2
3151.89	754.656	-2548.87	2
3271.2	562.744	-3133.33	2
3368.2	667.428	-3044.22	2
3372.13	496.444	-2880.24	2
4731.12	545.523	-2758.26	2
5093.54	542.688	-2777.6	2
4576.52	633.076	-2601.59	2
4988.52	530.914	-2875.35	2
3491.43	549.933	-3036.6	2
4410.9	677.087	-3005.18	2
4413.36	498.446	-3090.07	2
4620.77	795.986	-2721.18	2
4747.52	690.999	-2954.09	2
4910.19	574.236	-2743.71	2
5042.4	719.284	-2718.17	2
4860.68	595.757	-3081.66	2
5301.96	1966.31	-2613.18	2
2263.26	2199.34	-3058.62	2
2347.01	2371.16	-3003.19	2
2689.94	2134.56	-2793.11	2
3150.15	2152.95	-2741.74	2
3151.54	2320.29	-2809.8	2
3150.15	2184.78	-2741.74	2
3263.58	1894.54	-2707.57	2
3263.58	1926.37	-2707.57	2
3575.72	2375.67	-2855.79	2
4789.37	2337.3	-2469.34	2
2679.26	1992.4	-3093.22	2
3403.66	1950.45	-2881.52	2
4415.45	1944.69	-2797.63	2
2398	1884.1	-3206.33	2
3506.73	1877.69	-2996.8	2
3536.13	1822.69	-2946.43	2
4955.66	1784.54	-2607.89	2
4612.95	1959.83	-2693.85	2
4854.5	1990.24	-2441.65	2
5375.44	1914.09	-2566.44	2
4780.63	1894.84	-2585.59	2
4595.64	2103.44	-2930.29	2
1775.55	2304.28	-3147.91	2
2197.64	2297.59	-3001.71	2
5427.98	2445.55	-2900.08	2
2114.46	2365.83	-3094.79	2
2349.68	2372.1	-3265.59	2
2416.04	2457.44	-3053.71	2
2535.23	2442.85	-3211.73	2
2607.39	2400.7	-3212.62	2
2746.05	2435.48	-2767.58	2
2762.33	2501.27	-2723.32	2
2957.44	2393.41	-2806.47	2
3332.43	2470.91	-2848.01	2
2870.8	2394.82	-2885.71	2
2926.75	2418.03	-2645.42	2
3343.38	2364.09	-2889.27	2
3375.64	2443.87	-3180.33	2
3462.64	2362.37	-3064.44	2
3491.9	2453.01	-3155.03	2
3541.73	2392.88	-3024.94	2
3541.73	2418.14	-3024.94	2
5386.82	2390.57	-2874.49	2
2811.64	2328.6	-2942.9	2
4753.42	1958.46	-2361.47	2
4735.7	1719.13	-2495.15	2
4557.1	1390.48	-2883.48	2
4561.45	1455.91	-2873.01	2
4639.01	1481.86	-2633.81	2
4386.94	1150.56	-2929.38	2
4445.62	1216.64	-3054.58	2
4575.56	1520.97	-3023.36	2
4666.99	1353.62	-2602.35	2
4921.09	970.766	-2520.47	2
5059.08	1279.21	-2695.8	2
5102.39	1037.13	-2873.9	2
5232.43	854.156	-2572.61	2
4918.62	692.498	-2633.3	2
2858.48	1821.07	-2621.09	2
2932.7	2038.8	-2863.29	2
3249	1860.15	-2555.97	2
2989.71	1982.11	-2641.27	2
3539.61	1994.13	-2837.4	2
3031.48	1944.84	-2937.23	2
3057.33	1976.63	-2941.16	2
3305.28	1927.6	-2897.45	2
3409.16	1939.98	-2964.16	2
3499.8	1961.22	-2958.27	2
3579.64	1987.68	-3081.66	2
5107.79	2228.02	-2668.41	2
3454.75	1885.02	-2916.06	2
4681.47	2423.5	-2767.6	2
5109.39	2355.01	-2724.98	2
2615.8	1313.1	-2783.36	2
2416.56	1026.93	-3043.95	2
2819.62	1006.91	-2918.51	2
4526.69	2393.57	-2833.7	2
4528.1	2078.44	-2712.08	2
4554.12	2243.79	-2643.49	2
4620.05	2444.22	-2713.25	2
4625.39	2128.32	-2828	2
4686.09	2415.71	-2544.3	2
4862.64	1949.57	-2517.28	2
4985.34	2044.61	-2405.37	2
5025.68	2076.34	-2397.98	2
5056.65	2209.27	-2506.43	2
5083.75	2093.14	-2469.09	2
5226.56	2315.55	-2498.15	2
4983.27	1814.43	-2751.8	2
4985.19	1766.29	-2405.23	2
4515.66	1972.19	-3058.54	2
4524.48	1806.79	-2814.31	2
4896.01	1801.69	-2512.89	2
5102.43	1669.23	-2861.65	2
5177.56	1772.23	-2820.9	2
4628.46	1775.88	-2819.19	2
4834.84	1431.94	-2425.21	2
5077.58	1517.38	-2736.94	2
4797	1544.71	-3092.57	2
4888.9	1485.47	-3110.15	2
5112.19	1396.59	-2534.52	2
5224.69	1431.37	-2904.45	2
3105.53	1349.61	-2481.85	2
2449.66	1414.15	-3053.55	2
2927.74	1901.71	-2620.23	2
2345.3	1562.95	-3269.3	2
2946.03	1882.28	-2789.52	2
3164.84	1929.09	-3017.62	2
4820.66	1883.46	-2318.7	2
2534.31	1963.28	-3214.61	2
2884.05	2007.42	-3093.44	2
3314.04	1961.02	-2840.54	2
3469.34	1985.63	-2864.43	2
2461.54	1907.42	-3047.75	2
2777.51	1865.26	-3264.12	2
3187.44	1787.82	-3222.67	2
3404.49	1785.71	-3066.46	2
3445.43	1657.57	-3060.98	2
3527.42	1692.95	-3019.29	2
3573.8	1799.69	-3023.44	2
4353.33	998.374	-2928.85	2
4712.15	1157.67	-2360.69	2
3473.1	1521.92	-3150.51	2
4583.71	1517.94	-2804.97	2
4915.65	1025.29	-2766.61	2
4911.58	1138.72	-2786.68	2
4622.79	1282.82	-2763.11	2
4773.24	939.604	-2513.09	2
4902.4	1239.23	-2525.59	2
4902.4	1270.83	-2525.59	2
4924.26	1303.97	-2643.81	2
5007.44	956.86	-2524.03	2
5170.69	948.32	-2573.31	2
4534.72	930.094	-2884.49	2
4602.19	950.943	-2637.58	2
4698.84	886.51	-2487.64	2
4534.69	875.869	-2880.49	2
4624.48	850.996	-2767.48	2
4791.81	847.628	-2899.11	2
4829	906.061	-2993.88	2
4829	937.66	-2993.88	2
5051.09	820.941	-2797.29	2
4939.82	1902.99	-2424.34	2
4752.09	1909.01	-2314.72	2
5139.85	1694.94	-2511.53	2
4655.77	1857.7	-2671.8	2
4957.51	1671.71	-2386.22	2
5087.04	1765.67	-2829.14	2
5139.07	1854.47	-2846.64	2
5220.02	1786.12	-2805.52	2
4550.84	1299.67	-2792.56	2
4603.94	1351.67	-2821.67	2
4650.27	1738.84	-2791.47	2
4949.21	1491.11	-2489.45	2
4361.2	898.996	-2940.74	2
5102.56	1451.13	-2719.68	2
5127.44	1066.55	-2672.33	2
2230.45	1957.7	-3122	2
2388.91	2507.14	-3044.09	2
2538.74	2467.22	-3063.91	2
2792.88	2511.53	-2915.25	2
2918.64	2386.04	-2764.85	2
2921.13	1632.86	-2949.77	2
2969.98	1204.64	-2590.85	2
2307.58	1285.58	-2998.19	2
2918.8	2340.1	-2767.34	2
2320.32	1173.44	-3215.87	2
2746	1159.83	-2753.1	2
2692.61	1265.64	-2758.28	2
5602.29	1251.64	-2585.81	2
2947.01	1209.57	-2940.49	2
3223.75	1077.3	-2719.36	2
3299.01	1161.98	-2690.01	2
4520.99	1169.83	-2496.17	2
4661.49	1315.88	-2598.06	2
5216.35	1147.32	-2865.04	2
2906.07	1214.82	-2666.39	2
3217.56	1192.75	-2775.19	2
3494.65	1095.76	-2962.41	2
4671.71	1171.71	-2694.05	2
5091.98	1158.06	-2748.53	2
2871.74	1193.11	-2919.49	2
2913.04	1229.27	-2746.54	2
3190.25	1171.36	-2759.2	2
4670.6	1201.14	-2721.46	2
4767.88	1181.13	-2844.33	2
3238.75	1241.5	-2924.95	2
3293.62	1094	-2903.08	2
3293.62	1125.69	-2903.08	2
3466.05	1189.64	-2972.29	2
4496.22	1113.59	-2805.51	2
4798.04	1116.25	-2973.01	2
2625.67	1148.69	-3116.65	2
4281.13	1176.72	-2987.14	2
3446.24	1145.71	-2695.57	2
2240.6	1078.28	-2943.82	2
2493.66	1279.99	-2891.49	2
3108.24	1211.99	-2855.75	2
3367.7	1208.43	-2817.38	2
3396.14	1068.05	-2880.41	2
2560	1021.02	-3162.07	2
2586.78	956.899	-2749.3	2
2609.49	1182.19	-2978.21	2
2965.45	1101.64	-3078.5	2
2965.45	1075.09	-3094.22	2
3494.62	835.324	-2720.41	2
3567.75	1093.81	-2895.41	2
3571.87	1055.61	-2831.02	2
3586.13	915.224	-2915.73	2
4667.24	812.568	-2734.49	2
4863.08	1125.89	-2748.05	2
4908.55	858.346	-2609.44	2
5084.78	975.481	-2592.84	2
2682.71	869.856	-3012.8	2
2884.67	776.081	-3229.34	2
3093.3	888.406	-3140.54	2
3118.51	780.434	-3059	2
3147.43	860.754	-3171.25	2
3459.13	957.199	-3033.37	2
3541.72	930.852	-2969.47	2
3549.18	860.389	-2639.98	2
2485.91	954.052	-3184.18	2
2649.35	790.481	-2922.25	2
3572.56	772.48	-2976.44	2
4417.57	992.369	-2981.68	2
4687.73	886.124	-2842.43	2
4689.3	794.892	-2935.92	2
3163.42	728.765	-3271.9	2
3495.76	1138.61	-2622.49	2
3518.2	934.49	-3179.59	2
3575.45	935.859	-3095.21	2
4520.53	934.738	-2668.71	2
4675.2	1215.48	-2627.68	2
4743.9	1058.56	-3101.57	2
5534.75	1090.48	-3039.14	2
5580.4	1023.41	-3040.66	2
4763.51	2123.8	-2945.74	2
5368.17	1141.02	-3117.67	2
5590.55	1167.72	-2798.77	2
2857.99	1125.1	-3401.56	2
3385.55	1545.78	-3135.66	2
5544.81	1051.26	-2939.24	2
5582.56	1125.51	-3041.36	2
3229.03	1239.31	-3294.09	2
5064.38	1134.99	-2793.13	2
5208.13	2074.48	-2911.98	2
5423.38	1714.52	-3213.63	2
5423.38	1739.69	-3213.63	2
5540.64	1107.08	-2943.18	2
5185.05	2135.45	-3096.91	2
3452.49	2616.43	-2744.8	2
4603.42	2709.93	-2523.93	2
5115.91	2656.36	-2518.78	2
4986.62	2206.47	-2494.45	2
2533.29	2303.32	-2812.96	2
2659.75	2335.54	-2667.39	2
2681.13	2058.39	-3021.36	2
2932.86	1937.2	-2923.64	2
2985.98	2034.71	-2922.55	2
3405.7	2245.2	-2819.89	2
3506.13	2079.17	-2817.59	2
3516.75	1987.65	-2928.72	2
3562.39	2429.48	-2719.45	2
5282.97	1786	-2754.39	2
2604.01	1991.84	-3005.04	2
3124.64	2064.14	-2995.39	2
3517.03	1952.48	-2932.77	2
4704.13	2019.7	-2532.25	2
4871.35	2248.7	-2607.88	2
4905.84	1985.16	-2865.43	2
2973.59	1903.85	-3016.29	2
2978.11	1912.32	-2909.76	2
3124.48	1985.12	-2995.2	2
3191.58	1940.85	-3046.5	2
4664.91	1605.97	-2464.89	2
2375.23	1570.98	-2926.15	2
3003.76	1898.45	-3091.16	2
3447.98	1787.77	-2942.01	2
3558.24	1831.98	-2885.92	2
2145.48	1594.33	-2980.25	2
3483.72	1695.31	-3027.49	2
3483.72	1720.48	-3027.49	2
4707.15	1623.96	-2473	2
4779.84	1530.51	-2776.03	2
2654.62	1626.51	-3135.42	2
3217	1666.93	-3190.18	2
3528.91	1515.29	-2792.93	2
4662.02	1568.72	-2550.36	2
4971.85	1684.6	-2539.75	2
3601.54	1449.87	-3041.67	2
4775.11	1618.96	-2657.68	2
4855.48	1559.46	-3281.51	2
2198.25	2514.83	-2934.84	2
2232.94	2796.9	-3009.44	2
2511.84	2670.65	-2996.28	2
2954.91	2721.01	-2614.32	2
2552.36	2578.37	-3064.47	2
2997.16	2602.98	-2820.4	2
2969.94	2206.04	-2858.53	2
3222.03	2236.76	-3023.96	2
3425.18	1790.15	-2904.04	2
3444.52	2353.48	-2684.71	2
3500.58	2429.63	-2862.36	2
3013.75	2038.74	-3134.78	2
3106.04	1759.56	-3038.63	2
3270.97	2377.47	-3067.15	2
3389.45	1645.15	-2984.85	2
3485.32	2198.71	-2961.1	2
3299.5	1577.54	-3056.12	2
4424.26	1446.17	-2582.44	2
4498.23	1664.63	-2561.36	2
3319.38	1633.65	-3040.39	2
4385.02	1207.13	-2735.93	2
4466.39	1290.97	-2669.25	2
4684.76	1119.18	-2520.24	2
4355.74	913.746	-2827.45	2
4666.13	926.537	-2619.91	2
4347.49	831.206	-2932.71	2
4635.57	844.664	-2479.55	2
4979.9	1054.57	-2702.51	2
4363.9	997.279	-2769.06	2
4670.39	928.919	-2971.86	2
4749.45	881.639	-2863.6	2
5067.86	1367.4	-2383.66	2
4348.63	909.954	-2936.12	2
4362.49	957.643	-2765.47	2
4486.54	1033.44	-2592.92	2
4501.82	972.085	-2918.93	2
4501.82	999.999	-2918.93	2
4787.99	939.151	-3086.06	2
4935.95	882.347	-2912.43	2
5011.75	887.129	-3075.97	2
5024.86	991.604	-3040.06	2
5042.8	1215.08	-2442.74	2
5273.59	1011.07	-2863.31	2
4915.72	1186.98	-2561.83	2
5080.22	1034.15	-2691.94	2
5077.02	935.214	-3048.98	2
4872.19	972.982	-2463.37	2
5087.67	1148.74	-2502.98	2
2993.72	978.232	-2791.46	2
5304.69	937.945	-2509.02	2
5304.69	965.859	-2509.02	2
1893.17	1139.89	-3144.84	2
1893.17	1167.81	-3144.84	2
2029.91	1143.66	-3076.35	2
2348.69	1013.22	-3028.72	2
2555.33	1562.36	-3080.99	2
2578.41	1161.94	-2868.28	2
2767.13	1139.12	-3049.68	2
2831.79	924.738	-2921.19	2
3235.75	1239.27	-2926.17	2
3262.78	1183.82	-2727.9	2
3353.32	1194.14	-2730.79	2
2097.37	1151.73	-3197.92	2
3134.16	1458.68	-2964.51	2
2728.41	1275.22	-3195.33	2
3344.69	1450.23	-2941.9	2
3480.69	1454.89	-2885.6	2
3501.05	1419.98	-2712.49	2
4951.77	1291	-2365.04	2
3149.78	1221.23	-3038.54	2
3450.27	1442.58	-2791.38	2
3452.76	1371.27	-2651.42	2
3522.67	1434.41	-2851.52	2
3522.67	1462.33	-2851.52	2
4935.06	1472.86	-2449.4	2
3298.97	1328.48	-2768.45	2
3513.16	1354.12	-2772.54	2
3544.86	1459.66	-2941.58	2
4432.06	1318.24	-2658.15	2
4545.39	1298.29	-2583.72	2
4632.43	1361.46	-2642.88	2
4862.1	1409.79	-2485.71	2
3312.29	1334.49	-3016.13	2
4671.79	1214.4	-2860.98	2
5195.88	1099.29	-2423.51	2
4380.44	1086.18	-2866.01	2
4560.65	1107.9	-2783.56	2
4458.7	1266.21	-2654.91	2
4624.81	1278.26	-2839.27	2
2394.18	2677.18	-2938.24	2
2423.85	2558.11	-2923.06	2
3315.12	2630.36	-2529.07	2
3364.8	2641.59	-2708.43	2
3448.51	2663.23	-2631.12	2
2522.95	2479.37	-3166.18	2
2833.18	2091.87	-3032.57	2
3292.78	2141.22	-2818.48	2
3296.92	2427	-2734.75	2
2476.67	2089.48	-2969.85	2
2660.66	2116	-3157.93	2
3045.27	2086.31	-2984.13	2
3489.21	2060.44	-2777.71	2
3361.94	1816.94	-2765.96	2
3455.78	2041.43	-2898.52	2
4422.71	1815.55	-2692.87	2
4598.83	1757.74	-2502.06	2
3127.24	1559.03	-3010.69	2
3134.78	1946.71	-3135.52	2
3260.99	1778.77	-3025.02	2
4439.22	1514.02	-2760.53	2
4498.44	1330.02	-2540.56	2
4632.64	1451.97	-2598.69	2
4692.87	1600.66	-2582.72	2
3062.31	1719.43	-3018.72	2
3195.11	1532.1	-3212.26	2
3267.55	1323.49	-3135.76	2
4447.01	1719.23	-2825	2
4648.44	1256.78	-2454.34	2
4688.68	1449.08	-2741.04	2
3374.44	1398.56	-2845.57	2
4590.08	1367.51	-2796.41	2
4624.79	1408.08	-2749.3	2
4961.18	1395.51	-2528.29	2
4457.18	1371.88	-2669.43	2
4741.56	1308.68	-2968.93	2
5278.11	1902.25	-2524.13	2
5328.4	1727.9	-2809.12	2
4612.1	1836.18	-2910.98	2
4619.36	1641.16	-3068.9	2
4674.32	1840.94	-3047.49	2
5331.59	1771.29	-2777.36	2
5364.52	1605.01	-2845.94	2
5364.52	1637.7	-2845.94	2
4741.03	1397.81	-2965.87	2
4983.82	2799.51	-2418.49	2
5460.4	2212.38	-2887.52	2
5329.17	1605.95	-2778.88	2
5368.74	1778.83	-2848.3	2
2260.68	2718.23	-3018.32	2
2973.68	2393.82	-3057.01	2
2282.71	2366.61	-3243.83	2
2578.04	2652.47	-3069.97	2
2929.89	2636.95	-3209.46	2
3277.64	2620.68	-2495.05	2
3313.29	2670.01	-2641.41	2
2741.29	2512.64	-3164.95	2
2972.35	2599.12	-2627.63	2
3015.32	2024.01	-2832.4	2
3041.64	2390.27	-3147.08	2
3211.97	2484.7	-2793.28	2
3215.68	2676.93	-2895.94	2
3268.49	2454.58	-2887.21	2
3295.97	2569.09	-2497.6	2
3324.55	2539.47	-2599.46	2
3451.53	2542.28	-2728.6	2
4347.91	2160.08	-2762.35	2
4431.43	1203.88	-2593.1	2
2278.2	2508.72	-3370.14	2
3283.01	1790.83	-3083.49	2
4547.43	986.065	-2515.74	2
4650.41	1650.66	-2581.37	2
2574.21	1605.04	-3326.01	2
3257.94	1577.77	-3102.72	2
3399.97	1606.08	-3043.22	2
3440.32	1596.33	-2861.47	2
3450.89	2400.23	-2729.51	2
3458.85	2212.57	-3115.73	2
4414.8	1619.85	-2777.5	2
4431.33	1275.03	-2595.48	2
4461.74	1492.05	-2914.12	2
4491.22	2012.93	-2710.66	2
3211.88	1474.27	-2795.19	2
3387.18	2303.9	-3207.23	2
3441.39	2134.72	-3008.21	2
4630.18	1505.89	-2788.43	2
4959.22	1849.25	-2625.49	2
5067.14	2500.37	-2670.8	2
3516.68	1360.41	-3023.94	2
4368.36	997.723	-2854.02	2
4390.49	943.649	-2625.92	2
4394.5	1264.62	-2757.85	2
4471.53	1097.61	-3062.57	2
4612.21	1296.1	-2726.11	2
4691.1	1237.06	-2546.8	2
4945.01	1226.04	-2943.14	2
5189.5	927.583	-2863.45	2
5189.5	960.274	-2863.45	2
4496.47	883.145	-3008.93	2
4504.37	965.429	-2585.28	2
4595.81	1240.73	-2794.77	2
4679.59	1199.31	-2640.91	2
5384	902.622	-2830.83	2
4805.39	946.943	-3118.96	2
1955.28	2456.56	-3264.91	2
2083.3	2455.43	-3121.75	2
2167.25	2475.28	-3201.51	2
2303.02	2476.71	-3139.65	2
2698.13	2491.51	-3076.38	2
2716.71	2844.28	-3167.99	2
2756.8	2479.63	-2978.85	2
2561.48	2429.23	-3334.07	2
2753.62	2843.74	-3106.05	2
3176.73	2520.36	-2802.03	2
3054.86	2816.47	-2896.71	2
3142.53	2514.57	-2952.7	2
4379.54	1921	-2602.4	2
4759.3	2024.87	-2251.79	2
3179.46	2550.31	-2939.69	2
4407.33	1936.66	-2793.32	2
4496.92	1828.98	-2556.44	2
3139.47	1793.69	-2901.69	2
4348.9	1307.07	-2818.11	2
4438.71	1251.9	-2838.98	2
4614.68	1284.61	-2638.53	2
4668.98	1055.76	-2626.69	2
4476.48	1072.91	-2699.22	2
4510.75	1103	-3027.18	2
4631.5	1158.12	-2855.93	2
4687.97	987.212	-2788.22	2
4770.31	1182.35	-2785.53	2
4465.26	988.391	-2845.59	2
4647.06	984.456	-3064.82	2
4816.3	995.604	-2944.68	2
4472.27	1022.76	-2702.33	2
5059.71	955.906	-2823.86	2
4766.55	1496.53	-2892.79	2
4840.95	1497.81	-2898.84	2
4691.11	1531.47	-2885.03	2
4934.2	1507.27	-2637.03	2
2428.29	1987.9	-2916.41	2
4974.63	1923.51	-2574.88	2
2357.93	2302.1	-2924.37	2
2386.7	2214.53	-3165.65	2
2398.26	2320.77	-2910.21	2
4582.16	2271.21	-2371.34	2
2493.43	2335.79	-3148.72	2
2628.76	2086.42	-3151.54	2
2859.47	2249.66	-2896.82	2
3019.54	2196.13	-2552.15	2
1908.74	2035.63	-3287.57	2
3095.65	2145.45	-2850.34	2
3095.65	2168.66	-2850.34	2
4678.42	1567.31	-2563.04	2
5182.02	1757.87	-2754.53	2
4581.33	1901.23	-2484.42	2
5118.16	1858.49	-2794.34	2
3031.7	1622.79	-3092.13	2
3148.58	1575.35	-3105.09	2
4331.5	1499.19	-2758.51	2
4414.91	1454.8	-2742.15	2
4420.14	1506.09	-2804	2
4414.91	1478.01	-2742.15	2
4420.14	1529.3	-2804	2
4563.29	1542.55	-2786.15	2
4575.34	1425.19	-2827.91	2
4595.12	1560.71	-2626.9	2
4604.44	1513.46	-2939.75	2
4662.68	1411.76	-2724.08	2
4708.78	1408.24	-2737.31	2
4938.08	1433.62	-2748.01	2
5163.32	1493.99	-2892	2
5312.84	1580.32	-2483.84	2
5329.24	1492.31	-2739.68	2
4393.3	1706.75	-2685.2	2
4393.3	1729.97	-2685.2	2
4613.69	1438.09	-2582.93	2
5317.21	1786.58	-2775.03	2
5359.69	2266.88	-2809.2	2
2196.77	2789.79	-3077.12	2
2585.52	2536.63	-2944.31	2
2826.99	2902.9	-2908.23	2
2877.48	2849.42	-2844.56	2
1958.26	2444.81	-3206.69	2
1958.26	2470.97	-3206.69	2
2161.79	2425.63	-3152.57	2
2490.56	2051.86	-3074.41	2
3205.81	1988.05	-2966.93	2
2563.17	2231.71	-3156.02	2
2647.93	2362.02	-2973.76	2
2692.34	2206.9	-3075.93	2
2969.38	2126.17	-2998.54	2
3039.8	2612.16	-2885.87	2
3180.67	2008.48	-2959.73	2
3397.03	1895.9	-2754.78	2
2189	1956.6	-3369.79	2
2991.18	1839.78	-3106.3	2
4529.48	1433.32	-2586.41	2
4567.68	1288.18	-2670.5	2
4610.29	1098.32	-2667.21	2
4610.29	1124.48	-2667.21	2
3254.89	1356.82	-3069.64	2
4495.56	1131.29	-2714.49	2
4863.39	1333.28	-2739.81	2
5210.13	1231.17	-2558.63	2
4409.83	1071.35	-2845.16	2
4452.34	1063.49	-2884.26	2
4438.77	1177.9	-2929.9	2
4504.52	1114.5	-2935.45	2
4529.38	1148.4	-2819.19	2
4591.51	1104.27	-2950.94	2
4635.66	1068.98	-2843.43	2
4706.12	1094.49	-2991.6	2
4918.96	1155.26	-2715.15	2
5214.45	1347.88	-2835.51	2
4970.65	1848.38	-2883.31	2
4497.08	1233.76	-3105.14	2
4706.88	1598.1	-2894.77	2
5050.45	2203.28	-3098.51	2
5391.67	1623.85	-2964.39	2
4670.55	1757.16	-3029.94	2
4793.46	1728.45	-3220.5	2
4793.46	1754.61	-3220.5	2
4974.38	1766.44	-3101.65	2
4994.5	1748.76	-3141.69	2
5352.49	1798.39	-3072.19	2
3078.96	2138.32	-2490.92	2
5054.98	1951.4	-3125.33	2
5165.65	2022.48	-3108.76	2
5025.9	1913.04	-2869.8	2
5284.1	2150.18	-3117.38	2
5375.8	2099.62	-3082.28	2
5222.65	2285.67	-2664.98	2
5172.59	2361.71	-2793.97	2
5220.13	2788.95	-2659.81	2
3192.08	2566.99	-3293.55	2
5021.96	2404.2	-2740.13	2
5218.84	2423.82	-2659.94	2
2285.42	2808.37	-3059.95	2
2478.75	2798.4	-2868.28	2
2686.21	2782.32	-2680.21	2
3352.68	2820.52	-2559.21	2
2166.31	2747.14	-3293.04	2
2369.77	2614.12	-2954.3	2
2377.73	2814.98	-3143.33	2
2831.27	2805.49	-2890.63	2
2055.89	2608.04	-3244.28	2
2279.09	2662.71	-3307.28	2
2470.31	2642.98	-3063.48	2
2687.85	2653.45	-3045.74	2
2098.23	2669.86	-3375.27	2
2335.23	2726.81	-3288.16	2
2745.07	2612.68	-2950.82	2
2831.71	2668.24	-3277.75	2
3091.21	2621.32	-2829.64	2
3190.69	2693.66	-2913.74	2
3288.28	2622.79	-2665.66	2
3403.56	2632.65	-2803.67	2
3413.59	2591.51	-2667.02	2
2250.23	2520.3	-3226.75	2
2459.92	2665.42	-3390.68	2
2664.18	2566.54	-3293.03	2
3099.1	2716.98	-2921.19	2
5180.34	2246.12	-2584.64	2
3082.62	2559.98	-3150.07	2
4613.34	2572.14	-2761.01	2
4433.36	2296.74	-2835.89	2
4433.36	2322.9	-2835.89	2
4695.53	2330.68	-2674.84	2
5176.35	2293.41	-2820.68	2
4393.35	2196.16	-2825.86	2
4437.18	2197.43	-3100.49	2
4437.18	2223.59	-3100.49	2
4466.12	2234.28	-2731.65	2
4488.17	2219.65	-3049.04	2
4589.67	2436.23	-3031.99	2
5184.7	2166.34	-3039.34	2
4589.28	2271.75	-3032.67	2
5760.31	2077.7	-2840.81	2
4441.7	2085.64	-2971.72	2
4539.64	2069.23	-3140.77	2
5309.12	2051.88	-3085.71	2
2720.2	1638.24	-2972.32	2
3171.1	1882.97	-3052.19	2
4517.45	1868.25	-2759.88	2
5255.64	1923.71	-2509.33	2
2428.77	1821.51	-3133.84	2
2666.96	1733.9	-3180.27	2
3073.55	1844.39	-3073.78	2
4595.13	1585.58	-2675.14	2
4660.6	1851.45	-2946.89	2
4662.21	1748.5	-2986.91	2
2362.77	1607.39	-3213.03	2
2471.07	1393.42	-2890.51	2
2713.41	1722.18	-3038.25	2
4572.67	1393.69	-2780.53	2
2804.59	1387.89	-2996.58	2
5061.4	1297.91	-2405.83	2
4924.65	1749.39	-2593.77	2
5008.83	1179.61	-2650.23	2
4798.22	1147.04	-2804.81	2
5313.05	1225.59	-2918.32	2
4922.34	1099.87	-2953.86	2
5005.21	1223.44	-2733.53	2
4814.33	1297.66	-2868.3	2
4858.7	1105.21	-2935.05	2
5099.33	1278.89	-2696.85	2
5102.98	1154.98	-2941.06	2
5251.98	1287.9	-2883.78	2
2570.59	1861.77	-2723.77	2
2503.02	1771.19	-2810.74	2
2811.05	1903.07	-2614.18	2
5055.73	1830.89	-2740.56	2
2572.78	1797.95	-2720.97	2
5111.95	1780.74	-2618.63	2
2870.15	1911.29	-2915.54	2
5026.36	2119.18	-2646.69	2
4564.23	1992.21	-2736.18	2
4732.89	1965.89	-2797.16	2
4696.46	2060.54	-2804.29	2
2032.9	2004.73	-3328	2
2129.17	2004.75	-3115.88	2
2153.55	2006.58	-3269.14	2
2774.49	2038.7	-3009.83	2
2831.96	2016.27	-2914.69	2
3207.12	1802.14	-2945.22	2
4490.53	2032.81	-2812.6	2
4519.91	1927.74	-2815.81	2
4621.95	1934.76	-2926.29	2
2088.71	1852.79	-3186.98	2
2349.83	1789.85	-3331.39	2
2420.74	1834.73	-3119.49	2
2496.17	1831.3	-3207.33	2
2536.19	2014.68	-2996.51	2
2780.41	1816.08	-2970.94	2
2831.34	1915.96	-2914.71	2
3059.65	1840.8	-2974.2	2
3119.98	1738.65	-2903.35	2
3222.34	1787.33	-3002.01	2
3294.11	1745.95	-2962.01	2
4604.35	1733.33	-2837.05	2
4604.85	1945.33	-2976.78	2
4747.48	1756.35	-2974.52	2
5164.16	1818.04	-2469.92	2
2633.99	1750.66	-3128.88	2
2938.37	1794.49	-3196.34	2
2939.39	1785.34	-3073.61	2
3221.76	1772.92	-3034.53	2
4855.71	1765.13	-2624.07	2
2098.92	1738.81	-3408.05	2
2548.74	1763.08	-3394.32	2
2985.24	1752.22	-2939.77	2
3186.7	1748.14	-3134.76	2
4609.37	1766.79	-2572.17	2
2939.91	1723.51	-3075.4	2
5039.06	1859.31	-2894.8	2
5205.96	1757.1	-2733.08	2
5057.14	2277.14	-2938.43	2
5336.65	2513.41	-2856.1	2
5143.9	2185.93	-2718.89	2
3161.54	2994.52	-2445.16	2
2666.93	2853.93	-2774.38	2
2640.15	2990.59	-3103.13	2
2725.35	1969.24	-2717.47	2
2825.47	2734.68	-3052.96	2
2919.11	2737.54	-2801.61	2
3073.22	2945.39	-2955.08	2
3074.24	2382.47	-2999.73	2
3145.12	2230.48	-2900.84	2
3161.48	2748.49	-2722.17	2
3214.75	2661.37	-2729.19	2
2765.93	2088.82	-2928.51	2
3617.54	2085.68	-2870.55	2
4535.4	1166.8	-2686.48	2
4971.61	1347.46	-2523.35	2
5201.53	1384.43	-2593.76	2
5266.66	1451.66	-2535.76	2
5119.61	1444.36	-2579.42	2
5354.41	1286.88	-2695.96	2
4545.49	1369.27	-2645.63	2
4897.49	1279.21	-2776.11	2
4908.98	1495.29	-2687.86	2
4940.04	1356.74	-2512.49	2
5336.92	1487.26	-2858.82	2
5507.56	1508.16	-2853.63	2
5515.99	1467.47	-2730.49	2
5527.16	1647.8	-2657.9	2
2623.85	2342.29	-2759.61	2
2643.19	2200.02	-2775.04	2
3374.1	2231.41	-2569.4	2
2433.54	2039.47	-2967.8	2
2765.48	2215.34	-2722.38	2
2981.36	2328.68	-2627.81	2
3172.85	2137.79	-2812.96	2
2998.33	2192.46	-2677.96	2
3205.63	2140.83	-2814.93	2
3353.7	2012.56	-2804.96	2
3528.81	1993.49	-2713.86	2
4491.21	2068.5	-2624.23	2
2569.34	1840.38	-3181.72	2
2877.01	1875.13	-3043.72	2
4539.32	1996.57	-2621.05	2
4668.81	1793.28	-2497.45	2
4874.88	1789.27	-2471.24	2
4529.09	1739.49	-2750.44	2
5000.95	1773.83	-2728.93	2
4798.66	1630.31	-2826.65	2
5099.94	1874.44	-2611.13	2
5193.68	1789.69	-2632.08	2
4950.75	1951.81	-2824.45	2
2485.2	1421.62	-2804.86	2
2663.03	1403.27	-2801.31	2
2155.3	1304.66	-3232.27	2
2437.62	1301.68	-3086.27	2
2190.73	1353.43	-3217.71	2
2624.29	1282.61	-3025.98	2
3058.72	1270.6	-3035.46	2
5220.73	1498.69	-2565.3	2
2369.63	1266.31	-3302.76	2
2369.63	1287.65	-3302.76	2
2708.23	1275.06	-3124.74	2
2947.63	1347.61	-3250.92	2
2971.35	1334.98	-3073.58	2
4584.7	1332.7	-2865.34	2
4627.99	1549.62	-2975.77	2
5032.03	1326.5	-2866.86	2
5039.15	1271.26	-2868.68	2
5285.45	1444.06	-2672.91	2
3249.16	1249.93	-2947.84	2
4629.33	1882.89	-2969.91	2
4824.52	1559.5	-3012.2	2
4847.91	1302.49	-2749.67	2
5157.55	1373.49	-2921.2	2
5645.21	1695.96	-2735.34	2
4768.59	1405.8	-2842.58	2
5285.18	1924.95	-2975.8	2
4597.41	1475.18	-3061.52	2
4745.77	1464.44	-2968.91	2
5012.01	1484.49	-2930.76	2
5148.21	1892.14	-3163.47	2
5247.39	1603.71	-2679.31	2
5301.83	1842.13	-3061.92	2
5483.95	2124.21	-2807.14	2
5007.92	2080.39	-3144.37	2
5206.66	1962.13	-3185.14	2
4949.96	2397.15	-3048.04	2
5194.31	1904.63	-3251.63	2
5305.63	2491.83	-2928.08	2
5195.95	2631.95	-2819.95	2
5726.61	2372.5	-2967.56	2
4578.1	2430.17	-2917.85	2
2514.83	2554.75	-2992.68	2
2699.79	2806.39	-3076.82	2
4920.35	2418.69	-2934.21	2
4977	2927.49	-2793.46	2
5104.15	2777.31	-2452.52	2
2483.4	2448.34	-2768.64	2
2120.11	2311.89	-3143.38	2
2120.11	2333.24	-3143.38	2
2280.48	2323.42	-3300.09	2
2653.06	2310.22	-2944.45	2
2853.61	2398.55	-3234.73	2
3169.97	2074.67	-3074.3	2
4829.38	2315	-2807.7	2
5093.85	2452.52	-2912.81	2
2523.54	1963.61	-2911.12	2
2779.69	1926.42	-3126.5	2
2920.06	2130.95	-3249.7	2
2156.75	1902.01	-3356.27	2
4549.98	2070.57	-2938.6	2
4659.11	1926.32	-2995.4	2
4752.57	1932.16	-2852.41	2
5122.89	1908.71	-3012.87	2
5277.61	1749.79	-2922.9	2
1960.11	1859.12	-3372.71	2
3031.07	1800.49	-3295.5	2
4794.68	1823.29	-3067.37	2
4534.95	1641.99	-2941.85	2
2330.27	3012	-2892.39	2
2401.46	2981.67	-2894.87	2
2432.56	3066.44	-2866.19	2
2467.61	2931.35	-2993.63	2
2036.7	3155.2	-3102.62	2
2551.61	3086.57	-3159.59	2
2659.66	3098.33	-3022.09	2
2791.62	3131.45	-3018.04	2
3216.91	3175.06	-2888.1	2
2639.32	3189.04	-3088.77	2
2688.53	3045.56	-3122.6	2
2793.46	3125.07	-3120.94	2
2405.51	3086.62	-2777.73	2
2567.49	3147.86	-3186.6	2
2922	2669.22	-3106.04	2
3098.97	2786.74	-3115.15	2
4659.25	2303.3	-2893.16	2
4713.62	2416.59	-2743.03	2
4961.06	2535.39	-2358.32	2
5221.43	2369.61	-2484.24	2
4665.62	2197.62	-2832.56	2
4832.92	2311.53	-2804.08	2
5400.53	2137.39	-2592.8	2
4567.8	2219.53	-2860.13	2
4814.51	2191.43	-3037.6	2
4904.27	2251.86	-2712.61	2
4917.34	2282.76	-2642.85	2
5017.34	2182.09	-2762.18	2
5136.17	2031.69	-3009.78	2
5393.46	2023.67	-2900.78	2
5475.17	2178.47	-2811.15	2
5631.13	2107.55	-2787.94	2
5645.8	2126.56	-2746.59	2
5645.8	2163.51	-2746.59	2
5172.51	2078.68	-2994.36	2
5295.14	2038.93	-2698.01	2
5535.4	2040.23	-2996.57	2
5752.3	1955.66	-2829.65	2
4551.02	2055.84	-2756.6	2
4718.1	2061.21	-2825.5	2
5050.01	2031.32	-2739.41	2
5930.15	1906.15	-2940.76	2
4923.09	1875.74	-2368.53	2
2667.05	2612.44	-2732.05	2
3149.55	2524.23	-3015.79	2
1869.95	2100.75	-3264.7	2
2041.66	2534.47	-3270.94	2
2323.93	2446.34	-3145.3	2
2483.85	2056.11	-2759.33	2
2731.53	2388.18	-2604.8	2
3214.7	2072.31	-2862.36	2
2638.03	2010.52	-3141.12	2
2763.6	1832.65	-3263.02	2
3128.72	1613.21	-2953.77	2
4617.6	1960.69	-2768.8	2
5229.19	1651.75	-2642.78	2
5271.64	1446.9	-2723.84	2
3076.94	1561.54	-2934.4	2
4583.63	1707.4	-2782.99	2
4660.62	1608.16	-2818.7	2
4840.83	1303.71	-2826.12	2
5081.98	1676.19	-2807.94	2
4642.43	1377.37	-2832.16	2
5105.44	1391.15	-2850.41	2
4854.62	1842.62	-2628.19	2
5043.99	1713.96	-2757.38	2
5694.3	1808.98	-2931.29	2
2245.76	2473.84	-2992.56	2
2503.72	2577.98	-3376.94	2
2691.03	2284.61	-2644.41	2
2900.45	2297.15	-2998.76	2
2208.36	1948.62	-3129.67	2
2748.02	1980.41	-3017.54	2
2755.24	1891.46	-3029.17	2
5252.29	1729.65	-2929.81	2
2253.54	1942.21	-3262.94	2
2581.57	1653.61	-3071.94	2
2991.75	1680.26	-3059.13	2
4902.28	1931.82	-3275.41	2
4349.63	1429.36	-2744.45	2
4737.36	1402.87	-2965.07	2
5195.36	1395.48	-3230.98	2
4840.27	1637.34	-2818.04	2
5465.9	1413.03	-2981.22	2
5490.92	1448.3	-2857.61	2
4567.15	1504.7	-2861.4	2
4666.59	2628.61	-2896.88	2
5059.01	1992.75	-3188.65	2
4741.39	2088.86	-2982.39	2
3104.91	3120.95	-2976.67	2
2186.79	3059.14	-3171.84	2
2680.55	3126.79	-2797.64	2
2895.44	3038.36	-2983.96	2
2438.3	2734.19	-2914.91	2
2591.32	2993.18	-2710.12	2
4996.86	2789.3	-2467.08	2
5023.87	2671.74	-2772.37	2
2399.42	2514.51	-2944.02	2
2738.93	2704.67	-2985	2
2784.7	2361.12	-3085.76	2
2867.48	2655.87	-3124.66	2
2224.15	2354.5	-3277.09	2
2393.47	2603.21	-3211.94	2
2778.95	2301.43	-3198.17	2
2972.18	2346.34	-3098.4	2
1974.34	2304.11	-3183.6	2
2310.47	2326.64	-3402.51	2
2347.8	2260.81	-3184.41	2
2944.32	2330.9	-3167.38	2
4255.93	2520	-2870.17	2
5232.68	2257.7	-2595.18	2
1745.44	2625.61	-3380.94	2
2488.72	2242.46	-3143.73	2
4305.48	2290.82	-2635.38	2
4683.48	2253.14	-3031.62	2
5306.18	2662.42	-2992.62	2
1660.56	2358.15	-3462.06	2
1666.75	2586.26	-3524.64	2
2199.2	2756.13	-3466.75	2
2529.12	2673.99	-3222.83	2
2668.4	2745.27	-3194.48	2
4685.2	2668.51	-2950.88	2
2809.47	1903.71	-2926.14	2
3070.43	2292.05	-2901.96	2
5053.05	1699.28	-2361.69	2
1704.6	2319.06	-3257.06	2
2100.41	2156.82	-3114.57	2
2828.88	2015.27	-2869.64	2
5424.15	1865.81	-2625.32	2
1871.09	2115.19	-3333.44	2
1964.17	2190.94	-3232.39	2
2277.27	1899.34	-3306.49	2
2561.4	1755.01	-3247.77	2
2738.09	1706.43	-3219	2
2738.09	1717.74	-3219	2
3271.77	1833.64	-2967.99	2
4583.39	1665.27	-2714.18	2
4919.26	1827.55	-2855.76	2
5150.52	1824.09	-2718.66	2
5255.46	1589.52	-2649.9	2
1913.78	1795.58	-3190.19	2
2274.37	1755.87	-3182.5	2
5232.57	1593.4	-2733.86	2
5284.63	1666.68	-2787.81	2
5493.81	1607.53	-2821.96	2
1939.49	1576.79	-3175.7	2
4814.68	1540.63	-2883.18	2
4838.79	1574.52	-2898.22	2
5084.41	1453.86	-2384.13	2
4855.33	1460.1	-2691.18	2
2885.69	3296.19	-2887.84	2
2994.3	3246.89	-2861.93	2
2716.74	3273.42	-2867.84	2
2815.19	3270.5	-2832.4	2
3134.34	3365.19	-3004.27	2
5477.62	3302.92	-2603.77	2
1767.1	3207.54	-3156.81	2
1875.53	3171.18	-3278.68	2
2433.62	3167.73	-3262.19	2
2433.57	3246.62	-3314.91	2
3096.56	3186.4	-3051.21	2
5352.32	3294.77	-2574.71	2
2016.75	3145.72	-3194.99	2
2207.1	2482.84	-3141.18	2
2733.52	2380.98	-2834.01	2
2918.83	3042.75	-3244.96	2
3084.44	2580.52	-3008.08	2
5013.71	3143.71	-2736.13	2
5108.06	2423.72	-2481.89	2
5351.94	3138.01	-2981.79	2
5688.08	2936.99	-2873.38	2
5839.76	3005.06	-2793.63	2
2071.19	2790.88	-3172.04	2
2117.11	3063.5	-3287.82	2
2265.76	2883.22	-3369.94	2
4704.73	2729.31	-2767.46	2
4992.09	2600.21	-2334.56	2
5165.99	3083.76	-2820.85	2
5170.04	2479.99	-2704.21	2
5422.09	2900.46	-2842.65	2
5516.35	2792.73	-2558.28	2
2734.79	2452.47	-2884.8	2
4636.84	2399.23	-2827.12	2
4971.69	2331.9	-2704.41	2
5018.1	2369.86	-2940.87	2
5237.17	2515.96	-2795.24	2
5304.98	2556.35	-2729.16	2
5363.3	2602.64	-3075.77	2
5099.01	2383.6	-2719.1	2
5119.05	2352.32	-2686.29	2
5252.63	2405.85	-2461.76	2
5313.36	2519.02	-2940.95	2
5177.7	2341.93	-2686.13	2
3989.57	2032.44	-1740.46	3
3831.21	1005.38	-2520.89	3
3860.26	486.679	-2363.67	3
3974.22	640.271	-2947.25	3
3839.92	1997.98	-2067.35	3
4013.37	2036.53	-2142.48	3
4045.62	2371.77	-2060.9	3
4045.62	2403.6	-2060.9	3
4074.35	1980.24	-2179.77	3
4159.82	1863.56	-2447.09	3
4073.69	2471.02	-1876.25	3
3826.9	2171.84	-2376.35	3
4076.33	2337.56	-1875.83	3
3790.22	2205.79	-2625.39	3
3938.54	2245.5	-2566.01	3
3965.32	2294.75	-2712.14	3
3857.61	2024.32	-3026.39	3
3897.15	2131.48	-2959.94	3
3898.86	1925.28	-2715.94	3
3900.98	1908.42	-2768.25	3
3951	2297.34	-2794.91	3
3961.99	1962.67	-2615.59	3
3965.84	1943.8	-2712.01	3
3989.92	1833.93	-2854.03	3
3951.31	2123.65	-2794.46	3
3919.83	1205.31	-2832.26	3
3960.6	1481.46	-2549.06	3
3966.74	1606.85	-2759.19	3
4018.05	1819.14	-2895.18	3
4013.34	1355.52	-2455	3
3916.52	1869.13	-1961.7	3
3916.52	1894.4	-1961.7	3
3917.01	2012.41	-2067.03	3
4113.23	1954.25	-2334.59	3
4086.67	1893.28	-2486.46	3
3920.86	908.051	-2441.18	3
3920.07	1109.68	-2261.97	3
3920.86	939.65	-2441.18	3
3939.91	1761.31	-2657.55	3
3988.88	1724.42	-2680.82	3
3949.5	2173.98	-2848.88	3
4036.72	1701.38	-2869.71	3
4031.79	2428.88	-3013.86	3
4037.6	2195.47	-2885.03	3
3920.62	2488.78	-2254.38	3
4052.19	2486.18	-2951.43	3
4065.46	2310.76	-2896.93	3
4078.5	2140.07	-2963.94	3
3730.3	1478.17	-2436.72	3
4045.75	2006.27	-1874.95	3
3716.95	1947.42	-2367.84	3
4011.96	1969.31	-2627.04	3
4092.79	1951.38	-2612.38	3
4064.77	1892.9	-2451.88	3
4073.02	1752.91	-2807.48	3
3821.07	1763.47	-2532.52	3
3919.42	1803.3	-2511.21	3
3920.33	1531.2	-2566.05	3
3741.34	1365.15	-3094.48	3
3796.94	1414.97	-2809.41	3
3837.63	1529.67	-3023.6	3
3879.33	1776.71	-2766.08	3
3878.19	1451.85	-2714.75	3
3943.82	1316.57	-2711.86	3
4044.02	1281.85	-2811.27	3
4065.65	1538.08	-2874.81	3
3878.37	1395.5	-2967.51	3
3879.81	1527.92	-2765.74	3
3967.95	1057.7	-2851.68	3
4132.04	926.549	-3003.33	3
3895.56	1693.47	-2259.54	3
3942.24	1844.58	-2232.74	3
4065.37	1948.38	-2221.63	3
3936.63	1852.81	-2407.27	3
3974.76	1863.18	-2471.09	3
4019.87	1761.05	-2494.03	3
4019.87	1792.73	-2494.03	3
3878.42	1239.6	-2490.41	3
3872.96	961.003	-2536.22	3
3903.37	1018.1	-2506.54	3
3944.48	1329.22	-2268.62	3
3950.6	1570.27	-2616.39	3
3996.95	1186.76	-2068.97	3
4039.47	778.246	-2561.35	3
3818.96	938.826	-2269.23	3
3870.4	846.05	-2623.68	3
3954.04	1037.65	-2706.23	3
3959.89	772.232	-2811.35	3
3984.86	1170.72	-2678.13	3
3999.75	1443.05	-2648.58	3
4006.35	875.833	-2583.49	3
4047.23	1661.73	-2772.61	3
4046.16	1083.88	-2835.44	3
4047.23	1693.42	-2772.61	3
3799.23	709.595	-2811.84	3
3755.42	1349.74	-2922.47	3
3817.8	1737.08	-2276.69	3
4031.34	1200.66	-2448.59	3
4130.63	1175.64	-2539.43	3
3885.69	1162.29	-2417.43	3
3794.57	1362.87	-2673.66	3
4063.71	1263.51	-2721.64	3
3772.92	1215.66	-2536.42	3
3772.35	1374.5	-2666.47	3
3804.34	1386.32	-2498.19	3
3817.8	1245.71	-2760.63	3
3838.23	1316.57	-2527.21	3
3956.24	1261.23	-2410.39	3
3988.82	1330.61	-2626.19	3
4041.67	1306.53	-2520.63	3
4079.17	1276.04	-2655.48	3
4168.64	1410.62	-2707.23	3
3799.34	1253.99	-2809.38	3
3907.55	1251.95	-2655.68	3
3915.28	1159.47	-2651.59	3
3955.46	1211.8	-2413.86	3
3953.81	1258.68	-2606.93	3
3955.46	1243.48	-2413.86	3
4003.39	1230.08	-2765.26	3
3781	1225.21	-2836.04	3
3895.77	1301.71	-2713.42	3
4040.92	1375.71	-2754.74	3
3882.71	1199.72	-2794.22	3
4006.68	1314.16	-2902.48	3
3636.98	1267.44	-2749.68	3
3653.75	1149.71	-2712.16	3
3765.3	1199.15	-2814.67	3
3787.96	889.885	-2645.18	3
3813.3	1248.49	-2784.14	3
3662.1	1230.24	-2900.68	3
3685.75	1117.94	-2947.92	3
3713.84	1142.12	-2951	3
3749.7	1135.5	-2752.76	3
3765.2	1013.33	-2537.87	3
3765.01	1215.02	-2814.8	3
3622.01	883.869	-3072.53	3
3633.84	838.445	-3010.54	3
3641	991.961	-3040.95	3
3687.05	901.175	-3069.94	3
3687.05	926.344	-3069.94	3
3732.01	869.08	-3011.62	3
3747.07	810.492	-3086.65	3
3809.12	838.846	-3039.41	3
3827.21	976.47	-3083.92	3
4300.3	849.225	-2917.65	3
3647.3	949.424	-2176.43	3
3770.94	873.272	-3071.99	3
3741.95	945.344	-2868.44	3
3840.79	1042.47	-3053.9	3
4040.63	1274.27	-2914.92	3
4331.66	913.861	-3122.67	3
3579.83	865.362	-2587.23	3
3579.83	890.531	-2587.23	3
4191.13	1223.65	-2998.82	3
4267.17	1075.36	-3070.13	3
3763.37	1149.82	-2637.53	3
4038.12	1307.9	-2910.7	3
3901.05	1151.83	-3055	3
4040.31	1132.86	-2912.07	3
3878.1	2315.92	-3065.4	3
3841.81	2065.52	-2921.46	3
4255.66	2666.16	-3025.5	3
4237.83	2586.68	-2964.67	3
3541.33	2392.27	-2603.15	3
3656.48	2381.52	-2428.59	3
3809.27	2400.53	-2520.43	3
3591.6	2428.03	-2568.41	3
3793.24	2349.28	-2765.85	3
3927.78	2061.87	-2529.4	3
3592.01	1973.24	-2528.4	3
3831.11	1738.65	-2903.31	3
4302.97	1699.97	-2805.98	3
3772.04	1918.59	-2656.2	3
3793.67	1826.92	-2851.61	3
4117.54	1641.39	-3042.26	3
3589.73	1645.78	-2636.61	3
3740.01	1569.95	-2871.67	3
3791.44	1732.03	-2907.86	3
3792.89	1524.33	-2635.49	3
3901.21	1557.42	-3056.68	3
4217.77	1521.29	-2954.09	3
3813.6	1576.68	-2896.73	3
3894.19	1528.74	-2918.36	3
3777.46	1521.03	-2986.86	3
3855.86	1501.25	-3073.31	3
3878.08	1578.84	-3061.82	3
3936.6	1514.97	-3002.49	3
3955.39	1476.09	-2912.12	3
4151.91	1610.34	-3009.94	3
3912.3	2526.11	-2145.25	3
4046.55	2431.23	-2060.03	3
3796.66	2600.41	-2300.6	3
3819.67	2430.23	-2291.54	3
3854.23	2608.16	-2165.25	3
3786.73	2553.18	-2400.75	3
3866.09	2586.27	-2475.29	3
4016.37	2283.25	-2332.5	3
4039.05	2586.62	-2199.49	3
3728.15	1887.39	-2584.3	3
3764.01	2130.74	-2524.76	3
3810.52	2363.68	-2656.86	3
4027.36	2344.28	-2510.01	3
4182.01	2203.31	-2290.65	3
3733.96	1838.23	-2677.32	3
3779.86	1983.72	-2616.93	3
3787.66	2049.06	-2857.94	3
3794.87	2351.6	-2641.34	3
3794.87	2379.51	-2641.34	3
3910.97	2079.55	-2821.94	3
4032.36	1273.98	-2589.61	3
4051.44	1819.08	-2115.67	3
4059.98	2254.62	-2521.57	3
4063.33	2201.03	-2638.32	3
4098.93	2254.08	-2678.07	3
4107.61	1749.95	-2521.25	3
4128.45	2156.15	-2510.81	3
4132.99	1403.69	-2563.82	3
4132.99	1431.6	-2563.82	3
3723.54	957.343	-2763.04	3
3738.42	1487.35	-2649.27	3
3766.76	1993.64	-2779.21	3
3761.69	1756.33	-2841.61	3
3804.9	1658.69	-2831.17	3
3850.22	1754.04	-2458.05	3
3911.2	1897.45	-2822.6	3
3911.2	1925.37	-2822.6	3
4072.16	1299.95	-2304.87	3
4133.94	1386.13	-2691.02	3
4386.73	1068.2	-2603.08	3
3748.37	1309.54	-2825.81	3
3770.25	1361.86	-2740.78	3
3800.15	1115.35	-2408.69	3
3859.18	1638.17	-2562.53	3
3938.95	1580.9	-2855.1	3
[truncated: 11,990 more rows]
